# Supplementary material for: Association of γδ T Cell Compartment Size to Disease Activity and Response to Therapy in SLE
Source: PLoS One. 2016 Jun 22;11(6):e0157772. doi: 10.1371/journal.pone.0157772 (PMC4917177; doi:10.1371/journal.pone.0157772)
Supplement: S1 Database — (XLSX) [file pone.0157772.s001.xlsx]

## Sheet: Sheet1
rdTcells	0 week	4 weeks	12 weeks	HC		TNF+rdTcells	0 week	4 weeks	12 weeks	HC		IL17+rdTcells	0 week	4 weeks	12 weeks	HC		CD4-CD8-rdTcells	0 week	4 weeks	12 weeks	HC		TNF+CD4-CD8-rdTcells	0 week	4 weeks	12 weeks	HC		IL17+CD4-CD8-rdTcells	0 week	4 weeks	12 weeks	HC
	12.2734	9.7325	13.984	25.384			12.1016	12.5423	12.9911	49.3211			2.86461	5.01224	29.8698	46.6052			29.4562	16.156	39.5747	132.251			2.61571	1.35225	6.77123	23.9903			1.46986	0.400829	11.7537	27.4023
	6.7362	17.404	2.842	25.38			9.96284	27.4809	0.857431	26.7505			2.56649	4.21699	4.87971	18.766			4.21686	20.8848	7.73024	174.614			1.59397	7.24702	0.272877	26.5588			0.298132	1.09875	0.84105	9.56887
	3.872	15.18	1.7423	19.8848			3.64742	20.4019	7.03889	25.6912			0.70393	5.06708	4.06304	13.0305			4.41408	59.8092	1.21787	144.364			0.97507	5.5802	0.484711	19.7518			0.129774	8.8697	0.578487	13.1371
	8.32	1.827	11.7334	11.7			28.0184	0.509733	49.7496	9.1143			4.14419	0.498406	3.22434	0.67158			1.63904	6.44931	12.4374	66.69			1.10963	0.164586	8.09675	6.99578			0.193735	0.0548191	7.95994	0.896314
	8.47	12.8615	13.5954	5.5279			10.6383	41.5555	11.4269	6.55056			2.68838	24.2825	4.88347	1.04864			29.5603	22.6362	21.0729	49.1983			1.5735	3.50183	2.69733	5.78572			0.284666	13.0158	1.91953	1.02775
	7.91	7.67	12.5458	4.335			21.8712	4.73239	24.9411	5.02426			1.49657	5.80619	5.98435	0.826685			38.2844	10.3545	24.2134	33.3795			3.83227	0.619199	5.88385	7.15656			0.572352	1.16488	1.37314	0.658244
	5.0082	15.9619	11.6246	10.155			9.42042	34.8783	19.8199	7.87926			0.896969	31.6205	9.4973	7.73811			11.9696	25.0602	24.6441	83.3726			3.10013	6.09714	7.72348	6.90325			0.903705	5.12481	2.43484	5.57929
	3.5754	17.822	19.3131	7.9235			0.735817	13.7942	32.1756	7.27377			0.385071	10.3902	4.43236	3.16623			11.9418	18.7131	85.9433	51.8197			0.289112	2.57492	7.65755	3.6792			0.163842	4.86541	0.649731	2.50807
	5.605	16.33	9.471	13.1705			6.61334	12.6394	6.73388	14.0266			0.43719	10.8758	0.678124	29.2609			30.5472	25.9647	58.6255	110.632			2.72787	3.25078	4.20931	12.8776			2.12303	6.21076	0.375203	26.4522
	0.9548	3.161	15.1074	6.776			1.07892	1.19802	18.8691	3.4273			0.212347	6.27775	2.41718	3.32702			4.04835	9.92554	58.3146	60.5774			0.29391	0.520595	10.6657	3.07128			0.223064	1.57419	0.841479	2.02813
	1.89	6.48	18.495	4.4254			2.89359	24.2352	27.2801	2.48707			0.097146	17.7941	27.6685	0.725323			9.639	17.3016	41.2439	28.8093			1.66465	10.0176	10.8018	3.67319			0.187189	0.384788	2.20655	0.0988161
	4.392	4.7583	12.0204	10.4858			3.33792	5.34738	15.5905	8.72419			0.380347	6.29523	4.0665	20.1537			6.588	4.25392	32.3349	54.7359			0.618284	1.05072	5.93992	7.53166			0.046643	0.26587	0.384785	6.84965
	5.292	11.88	9.1908	4.7988			3.71075	22.9153	14.7788	1.62055			0.643507	2.9308	3.46861	1.77076			22.3322	30.0564	35.017	44.2929			1.20974	2.14603	6.77578	4.06609			1.69502	4.73388	4.20203	0.959828
	8.6688	6.0375	11.466	21.6614			13.4696	5.88656	6.20311	26.7302			1.11047	0.52164	3.05569	1.61594			26.2665	13.1014	35.4299	131.485			2.64241	1.59051	4.53503	4.7466			5.56192	0.526675	2.04785	0.825724
	3.0774	1.771	6.3244				2.72042	3.87495	10.2518				0.717957	0.959882	0.959411				7.75505	1.96581	16.5067				0.156342	0.611367	3.47466				0.72975	0.560256	1.32549
	0.3924	1.9359	3.168				0.209149	7.97436	3.11731				0.046264	3.61626	2.68963				1.0634	3.92988	9.85248				0.151748	0.842566	1.43846				0.0393991	0.960855	0.528093
	3.5168		15.873				3.29524		18.1111				1.79005		7.20634				13.5045		54.9206				2.36194		9.8198				1.46119		3.91584
	5.145						13.269						9.52854						2.04771						0.720794						0.292413
	1.6452						2.63874						2.27531						5.01786						0.828449						0.559993
	4.2024						0.651372						2.25753						29.1647						0.500174						2.38654
	1.411						0.265268						0.414129						9.39726						0.403143						0.614111
	1.8942						7.7935						3.46639						4.81127						0.851113						0.817916
r9dTcells	0 week	4 weeks	12 weeks	HC		TNF+r9dTcells	0 week	4 weeks	12 weeks	HC		IL17+r9dTcells	0 week	4 weeks	12 weeks	HC		CD4-CD8-r9dTcells	0 week	4 weeks	12 weeks	HC		TNF+CD4-CD8-r9dTcells	0 week	4 weeks	12 weeks	HC		IL17+CD4-CD8-r9dTcells	0 week	4 weeks	12 weeks	HC
	2.00364	11.1281	11.3142	7.11178			3.47431	24.4596	50.9139	18.0355			0.402731	2.59285	9.99045	6.20147			3.94717	10.0709	71.1664	49.0001			2.63276	1.93966	11.5361	22.4911			0.167755	0.376653	7.1629	3.93961
	4.52904	13.3602	1.25982	12.2973			14.0853	31.2589	1.92946	32.0959			0.746385	5.24656	6.48851	5.21773			5.6613	3.51374	3.65887	103.051			3.70249	2.10122	0.163186	23.1453			3.13636	0.679909	1.48989	10.4906
	6.7097	4.83009	3.64729	8.94631			2.65905	6.94084	12.988	7.36281			1.60429	7.39197	13.1302	2.55686			10.4	8.88737	5.76271	80.0695			1.51632	2.21295	0.714576	18.4504			0.430561	1.63883	0.610847	7.9589
	4.32202	2.13962	2.88849	5.40679			23.2265	1.14256	22.6168	9.88901			1.4254	1.34946	1.41478	0.726131			1.80228	8.17335	14.5002	46.6065			1.21113	0.605073	4.81407	12.7142			0.942594	0.256643	0.630759	1.93324
	8.47385	6.31549	1.876	1.40598			5.00805	34.571	2.83089	3.66257			4.12507	20.7401	2.2362	0.227769			18.7272	7.19966	4.42737	12.0492			4.5994	4.73738	0.503392	4.70282			1.51204	4.94616	0.0898756	0.384732
	2.02507	3.842	6.85635	1.83513			12.7337	3.80243	18.9372	12.0862			0.907232	6.49298	7.53513	10.0932			3.92864	4.72566	12.3414	14.4425			2.43851	1.0784	5.1217	6.91217			0.230572	1.08407	2.22269	0.456382
	1.19503	8.18908	4.66299	1.78601			2.03753	24.862	13.3781	4.93295			0.149021	30.922	4.82153	1.03588			4.09896	12.3655	19.2582	16.074			0.776753	4.2661	6.66332	6.86362			0.712809	5.10696	0.622038	0.886323
	3.12641	10.4777	10.3133	2.63293			0.774724	15.4023	25.9894	3.27537			1.26807	5.46937	4.26659	1.11373			14.9755	8.15167	31.4554	13.191			0.351026	3.8802	6.30367	2.80309			0.129388	2.32649	0.427479	0.754525
	5.0739	2.30552	5.69438	4.11402			5.19111	1.64384	7.98352	9.64326			7.95132	1.63969	1.42189	12.8275			26.1813	8.48431	27.2761	21.8866			2.17829	1.66462	6.21895	7.55087			3.88531	0.439487	0.840103	5.8284
	1.08151	2.48738	8.26426	12.0828			0.792744	1.42776	19.016	5.45539			0.850064	0.876801	7.18164	3.0207			2.82273	7.71088	26.7762	97.8708			0.65685	0.370122	8.27384	9.06284			0.169364	1.49745	1.92307	3.7876
	0.775318	5.30145	9.70988	1.13883			1.53203	32.4449	26.2167	2.64551			0.0739653	10.9528	9.82639	0.0587637			4.10918	29.9532	44.277	9.41814			1.97611	5.37959	7.5271	3.58549			0.050995	3.88792	4.66237	0.23065
	1.44288	7.344	2.70133	3.2373			3.43405	17.4126	12.1371	10.4209			0.434018	5.25096	3.066	7.49111			6.69496	19.1678	15.8298	17.1901			1.82766	2.63558	9.11795	8.11371			0.0208883	0.707293	0.393528	3.78611
	1.1548	3.00895	2.32337	9.25173			0.950398	4.07202	6.00591	2.23244			0.472774	3.90562	1.40192	0.911295			4.74622	1.57368	9.33994	86.5961			0.243006	0.786841	1.89694	10.9025			0.932157	0.550789	4.99687	2.02981
	2.80411	1.5618	2.38602	18.918			9.20309	3.74832	4.53821	50			4.08559	1.03703	3.40246	1.55128			4.54266	6.99686	12.0494	152.858			0.435641	2.98066	3.30154	9.26317			0.876734	0.628318	2.5111	2.10179
	0.254792	2.6397	1.84901				1.09866	5.93933	6.87831				0.0881071	4.81217	3.99755				0.777116	6.07131	11.1125				0.142834	2.0096	5.98965				0.0418089	2.24031	0.754541
	0.871596	3.33163	3.80503				0.53516	8.93309	8.46239				0.525921	4.47771	10.0605				2.65837	4.19785	8.71352				0.242098	1.09144	1.17023				0.206023	0.816902	2.08253
	2.31437		3.88473				2.60598		14.5406				2.55738		7.13626				7.38283		16.6655				1.40643		6.74953				1.23146		1.3914
	3.10023						8.69924						6.97552						5.20839						1.41981						3.15107
	0.528314						1.13123						0.826284						1.63777						0.228797						0.185887
	1.44342						0.391023						1.55052						11.0277						0.284295						0.909569
	0.814382						0.265325						0.775291						6.13229						0.14601						0.540868
	1.26832						2.59525						3.81766						3.3357						0.627778						0.838594

## Sheet: Sheet2
rdTcells	R 0 week	4 weeks	12 weeks	NR 0 week	4 weeks	12 weeks		TNF+rdTcells	R 0 week	4 weeks	12 weeks	NR 0 week	4 weeks	12 weeks		IL17+rdTcells	R 0 week	4 weeks	12 weeks	NR 0 week	4 weeks	12 weeks		CD4-CD8-rdTcells	R 0 week	4 weeks	12 weeks	NR 0 week	4 weeks	12 weeks		TNF+CD4-CD8-rdTcells	R 0 week	4 weeks	12 weeks	NR 0 week	4 weeks	12 weeks		IL17+CD4-CD8-rdTcells	R 0 week	4 weeks	12 weeks	NR 0 week	4 weeks	12 weeks
	12.2734	9.7325	13.984	3.5754	1.827	9.471			12.1016	12.5423	12.9911	0.735817	0.509733	6.73388			2.86461	5.01224	29.8698	0.385071	0.498406	0.678124			29.4562	16.156	39.5747	11.9418	6.44931	58.6255			2.61571	1.35225	6.77123	0.289112	0.164586	4.20931			1.46986	0.400829	11.7537	0.163842	0.0548191	0.375203
	7.91	17.404	2.842	4.392	16.33	15.1074			21.8712	27.4809	0.857431	3.33792	12.6394	18.8691			1.49657	4.21699	4.87971	0.380347	10.8758	2.41718			38.2844	20.8848	7.73024	6.588	25.9647	58.3146			3.83227	7.24702	0.272877	0.618284	3.25078	10.6657			0.572352	1.09875	0.84105	0.046643	6.21076	0.841479
	5.0082	15.18	1.7423	5.145	1.9359	3.168			9.42042	20.4019	7.03889	13.269	7.97436	3.11731			0.896969	5.06708	4.06304	9.52854	3.61626	2.68963			11.9696	59.8092	1.21787	2.04771	3.92988	9.85248			3.10013	5.5802	0.484711	0.720794	0.842566	1.43846			0.903705	8.8697	0.578487	0.292413	0.960855	0.528093
	5.605	12.8615	11.7334						6.61334	41.5555	49.7496						0.43719	24.2825	3.22434						30.5472	22.6362	12.4374						2.72787	3.50183	8.09675						2.12303	13.0158	7.95994
	0.9548	7.67	13.5954						1.07892	4.73239	11.4269						0.212347	5.80619	4.88347						4.04835	10.3545	21.0729						0.29391	0.619199	2.69733						0.223064	1.16488	1.91953
	1.89	15.9619	12.5458						2.89359	34.8783	24.9411						0.097146	31.6205	5.98435						9.639	25.0602	24.2134						1.66465	6.09714	5.88385						0.187189	5.12481	1.37314
	5.292	17.822	11.6246						3.71075	13.7942	19.8199						0.643507	10.3902	9.4973						22.3322	18.7131	24.6441						1.20974	2.57492	7.72348						1.69502	4.86541	2.43484
	8.6688	3.161	19.3131						13.4696	1.19802	32.1756						1.11047	6.27775	4.43236						26.2665	9.92554	85.9433						2.64241	0.520595	7.65755						5.56192	1.57419	0.649731
	3.0774	6.48	18.495						2.72042	24.2352	27.2801						0.717957	17.7941	27.6685						7.75505	17.3016	41.2439						0.156342	10.0176	10.8018						0.72975	0.384788	2.20655
	0.3924	4.7583	12.0204						0.209149	5.34738	15.5905						0.046264	6.29523	4.0665						1.0634	4.25392	32.3349						0.151748	1.05072	5.93992						0.0393991	0.26587	0.384785
	1.6452	11.88	9.1908						2.63874	22.9153	14.7788						2.27531	2.9308	3.46861						5.01786	30.0564	35.017						0.828449	2.14603	6.77578						0.559993	4.73388	4.20203
	4.2024	6.0375	11.466						0.651372	5.88656	6.20311						2.25753	0.52164	3.05569						29.1647	13.1014	35.4299						0.500174	1.59051	4.53503						2.38654	0.526675	2.04785
	1.411	1.771	6.3244						0.265268	3.87495	10.2518						0.414129	0.959882	0.959411						9.39726	1.96581	16.5067						0.403143	0.611367	3.47466						0.614111	0.560256	1.32549
	1.8942		15.873						7.7935		18.1111						3.46639		7.20634						4.81127		54.9206						0.851113		9.8198						0.817916		3.91584
r9dTcells	R 0 week	4 weeks	12 weeks	NR 0 week	4 weeks	12 weeks		TNF+r9dTcells	R 0 week	4 weeks	12 weeks	NR 0 week	4 weeks	12 weeks		IL17+r9dTcells	R 0 week	4 weeks	12 weeks	NR 0 week	4 weeks	12 weeks		CD4-CD8-r9dTcells	R 0 week	4 weeks	12 weeks	NR 0 week	4 weeks	12 weeks		TNF+CD4-CD8-r9dTcells	R 0 week	4 weeks	12 weeks	NR 0 week	4 weeks	12 weeks		IL17+CD4-CD8-r9dTcells	R 0 week	4 weeks	12 weeks	NR 0 week	4 weeks	12 weeks
	2.00364	11.1281	11.3142	3.12641	2.13962	5.69438			3.47431	24.4596	50.9139	0.774724	1.14256	7.98352			0.402731	2.59285	9.99045	1.26807	1.34946	1.42189			3.94717	10.0709	71.1664	14.9755	8.17335	27.2761			2.63276	1.93966	11.5361	0.351026	0.605073	6.21895			0.167755	0.376653	7.1629	0.129388	0.256643	0.840103
	2.02507	13.3602	0.854877	1.44288	2.30552	8.26426			12.7337	31.2589	1.92946	3.43405	1.64384	19.016			0.907232	5.24656	6.48851	0.434018	1.63969	7.18164			3.92864	3.51374	3.65887	6.69496	8.48431	26.7762			2.43851	2.10122	0.163186	1.82766	1.66462	8.27384			0.230572	0.679909	1.48989	0.0208883	0.439487	1.92307
	1.19503	4.83009	3.64729	3.10023	3.33163	3.80503			2.03753	6.94084	12.988	8.69924	8.93309	8.46239			0.149021	7.39197	13.1302	6.97552	4.47771	10.0605			4.09896	8.88737	5.76271	5.20839	4.19785	8.71352			0.776753	2.21295	0.714576	1.41981	1.09144	1.17023			0.712809	1.63883	0.610847	3.15107	0.816902	2.08253
	5.0739	6.31549	2.88849						5.19111	34.571	22.6168						7.95132	20.7401	1.41478						26.1813	7.19966	14.5002						2.17829	4.73738	4.81407						3.88531	4.94616	0.630759
	1.08151	3.842	1.876						0.792744	3.80243	2.83089						0.850064	6.49298	2.2362						2.82273	4.72566	4.42737						0.65685	1.0784	0.503392						0.169364	1.08407	0.0898756
	0.775318	8.18908	6.85635						1.53203	24.862	18.9372						0.0739653	30.922	7.53513						4.10918	12.3655	12.3414						1.97611	4.2661	5.1217						0.050995	5.10696	2.22269
	1.1548	10.4777	4.66299						0.950398	15.4023	13.3781						0.472774	5.46937	4.82153						4.74622	8.15167	19.2582						0.243006	3.8802	6.66332						0.932157	2.32649	0.622038
	2.80411	2.48738	10.3133						9.20309	1.42776	25.9894						4.08559	0.876801	4.26659						4.54266	7.71088	31.4554						0.435641	0.370122	6.30367						0.876734	1.49745	0.427479
	0.254792	5.30145	9.70988						1.09866	32.4449	26.2167						0.0881071	10.9528	9.82639						0.777116	29.9532	44.277						0.142834	5.37959	7.5271						0.0418089	3.88792	4.66237
	0.871596	7.344	2.70133						0.53516	17.4126	12.1371						0.525921	5.25096	3.066						2.65837	19.1678	15.8298						0.242098	2.63558	9.11795						0.206023	0.707293	0.393528
	0.528314	3.00895	2.32337						1.13123	4.07202	6.00591						0.826284	3.90562	1.40192						1.63777	1.57368	9.33994						0.228797	0.786841	1.89694						0.185887	0.550789	4.99687
	1.44342	1.5618	2.38602						0.391023	3.74832	4.53821						1.55052	1.03703	3.40246						11.0277	6.99686	12.0494						0.284295	2.98066	3.30154						0.909569	0.628318	2.5111
	0.814382	2.6397	1.84901						0.265325	5.93933	6.87831						0.775291	4.81217	3.99755						6.13229	6.07131	11.1125						0.14601	2.0096	5.98965						0.540868	2.24031	0.754541
	1.26832		3.88473						2.59525		14.5406						3.81766		7.13626						3.3357		16.6655						0.627778		6.74953						0.838594		1.3914

## Sheet: Sheet3
IL-6	0 week	4 weeks	12 weeks	HC		IL-10	0 week	4 weeks	12 weeks	HC		IL-17	0 week	4 weeks	12 weeks	HC		TNF	0 week	4 weeks	12 weeks	HC
	9.41667	4.63333	3.63333	4.25			4.95	6.51667	4.38333	4.31667			42.1167	53.1167	52.9833	42.1667			5.81667	7.88333	5.41667	7.1
	13	3.46667	11.2333	4.13333			6.73333	4.31667	6.21667	3.76667			37.15	41.5667	42.1167	29.95			5.03333	5.33333	5.81667	5.3
	9.05	3.08333	5.48333	3.15			6.36667	3.96667	3.9	2.88333			42.1167	42.6667	41.0167	31.0667			6.6	6.2	5.71667	5.61667
	3.75	4.2	3.96667	3.36667			3.76667	4.25	5.45	4.88333			41.5667	44.3167	39.9167	49.8167			4.46667	5.81667	6.2	5.91667
	5.43333	3.25	6.93333	9.18333			8.18333	4.31667	4.73333	4.66667			31.0667	44.8667	46.5167	41.0167			6.7	5.51667	6.2	6.1
	15.75	2.5	5.95	3.75			22.5	4.05	4.95	4.38333			41.5667	32.1667	39.9167	36.05			7.1	5.61667	5.41667	5.51667
	1.8	14.75	3.41667	3.8			4.38333	4.6	6.21667	3.28333			31.6167	41.0167	39.9167	32.7333			6.3	4.08333	4.85	4
	18.1	3.25	3.41667	3.46667			7.38333	4.38333	5.65	4.25			44.8667	35.5	39.3667	37.7			5.13333	6	5.61667	8
	2.86667	2.7	5.15	4.2			6.3	4.38333	4.6	4.81667			36.05	37.15	41.0167	29.8167			7.18333	4.85	6.2	6
	14.4333	4.13333	3.63333				10.0167	6.15	4.88333				47.6167	54.7667	41.0167				6.5	6.6	6.5
	23.2167	3.63333	5.15				8.18333	5.01667	5.73333				43.2167	41.0167	37.15				4.36667	5.13333	8.8
	2.86667	9.9	4.13333				3.76667	4.53333	4.95				59.3667	33.8333	28.8				4.85	7.78333	5.33333
	6.35	10.8	11.65				4.38333	5.93333	4.88333				52.1667	41.0167	34.8667				6.7	6.2	5.81667
	5.9	13.6833	8.63333				7.81667	24.9	14.15				68.1667	48.1667	37.15				5.91667	5.71667	5.71667
	6.76667		4.08333				6.3		4.18333				43.2167		31.0167				8.5		5.61667
	9.41667						8.31667						57.6167						5.71667
	5.15						4.31667						67.15						5.23333
